# Supplementary material for: Mitochondrial genomes and comparative analyses of Culex camposi, Culex coronator, Culex usquatus and Culex usquatissimus (Diptera:Culicidae), members of the coronator group
Source: BMC Genomics. 2015 Oct 21;16:831. doi: 10.1186/s12864-015-1951-0 (PMC4618934; doi:10.1186/s12864-015-1951-0)
Supplement: Additional file 1: — Mitochondrial genomes organization of species studied. Format: xls. (XLSX 28 kb) [file 12864_2015_1951_MOESM1_ESM.xlsx]

## Sheet: Plan1
Culex usquatissimus AC								Culex usquatissimus RO								Culex coronator								Culex usquatus								Culex camposi
Genes	From 5`-3`	size (pb)	Intergenic length	Anticodon	Start codon	Stop Codon		Genes	From 5`-3`	size (pb)	Intergenic length	Anticodon	Start codon	Stop Codon		Genes	From 5`-3`	size (pb)	Intergenic length	Anticodon	Start codon	Stop Codon		Genes	From 5`-3`	size (pb)	Anticodon	Intergenic length	Start codon	Stop Codon		Genes	From 5`-3`	size (pb)	Anticodon	Intergenic length	Start codon	Stop Codon
trnI	1 69	69	0	GAT				trnI	1..69	69	0	GAT				trnI	1 69	68	0	GAT				trnI	1 69	68	GAT	0				trnI	1 69	68	GAT	0
trnQ	138-70	69	2	TTG				trnQ	138-70	69	1	TTG				trnQ	138-70	68	0	TTG				trnQ	138-70	68	TTG	3				trnQ	138-70	68	TTG	1
trnM	141-209	69	0	CAT				trnM	140-208	69	0	CAT				trnM	139-207	68	0	CAT				trnM	142-210	68	CAT	0				trnM	140-208	68	CAT	0
ND2	210-1232	1022	1		ATC	TAA		ND2	209-1231	1022	1		ATC	TAA		ND2	208-1230	1022	1		ATC	TAA		ND2	211-1233	1022		1	AT C	TAA		ND2	209-1231	1022		1	ATC	TAA
trnW	1234-1302	69	-1	TCA				trnW	1233-1301	69	-1	TCA				trnW	1232-1300	68	-1	TCA				trnW	1235-1303	68	TCA	-1				trnW	1233-1301	68	TCA	-1
trnC	1368- 1302	67	0	GCA				trnC	1367-1301	67	0	GCA				trnC	1366-1300	66	0	GCA				trnC	1369-1303	66	GCA	0				trnC	1367-1301	66	GCA	0
trnY	1369-1434	66	-2	GTA				trnY	1433-1368	66	-2	GTA				trnY	1432-1367	65	-2	GTA				trnY	1435-1370	65	GTA	-2				trnY	1433-1368	65	GTA	-2
COX1	1433-2968	1535	1					COX1	1432-2967	1535	1					COX1	1431-2966	1535	1					COX1	1434-2969	1535		1				COX1	1432-2967	1535		1
trnL2	2970-3036	67	6	TAA				trnL2	2969-3035	67	6	TAA				trnL2	2968-3034	66	6	TAA				trnL2	2971-3037	66	TAA	6				trnL2	2969-3035	66	TAA	6
COX2	3043-3726	683	1		ATG			COX2	3042-3725	683	1		ATG			COX2	3041-3724	683	1		ATG			COX2	3044-3727	683		1	ATG			COX2	3042-3725	683		1	ATG
trnK	3728-3798	71	11	CTT				trnK	3727-3797	71	11	CTT				trnK	3726-3796	70	12	CTT				trnK	3729-3799	70	CTT	11				trnK	3727-3797	70	CTT	11
trnD	3810-3877	68	0	GTC				trnD	3809-3876	68	0	GTC				trnD	3809-3876	67	0	GTC				trnD	3811-3878	67	GTC	0				trnD	3809-3876	67	GTC	1
ATP8	3878-4039	161	-7		ATT	TAA		ATP8	3877-4038	161	-7		ATT	TAA		ATP8	3877-4038	161	-7		ATT	TAA		ATP8	3879-4040	161		-7	ATT	TAA		ATP8	3877-4038	161		-7	ATT	TAA
ATP6	4033-4713	680	-1		ATG	TAA		ATP6	4032-4712	680	-1		ATG	TAA		ATP6	4032-4712	680	-1		ATG	TAA		ATP6	4034-4714	680		-1	ATG	TAA		ATP6	4032-4712	680		-1	ATG	TAA
COX3	4713-5501	788	-1		ATG	TAA		COX3	4712-5500	788	-1		ATG	TAA		COX3	4712-5500	788	-1		ATG	TAA		COX3	4714-5502	788		-1	ATG	TAA		COX3	4712-5500	788		-1
trnG	5501-5567	67	0	TCC				trnG	5500-5566	67	0	TCC				trnG	5500-5566	66	0	TCC				trnG	5502-5568	66	TCC	0	ATT	TAA		trnG	5500-5566	66	TCC	0
ND3	5568-5921	353	-2		ATA	TAA		ND3	5567-5920	353	-2		ATT	TAA		ND3	5567-5920	353	-2		ATT	TAA		ND3	5569-5922	353		-2				ND3	5567-5920	353		-2	ATT	TAA
trnR	5920-5983	64	0	TCG				trnR	5919-5982	64	0	TCG				trnR	5919-5982	63	0	TCG				trnR	5921-5984	63	TCG	0				trnR	5919-5982	63	TCG	0
trnA	5984-6049	66	0	TGC				trnA	5983-6048	66	0	TGC				trnA	5983-6048	65	0	TGC				trnA	5985-6050	65	TGC	0				trnA	5983-6048	65	TGC	0
trnN	6116-6050	67	3	GTT				trnN	6049-6115	67	3	GTT				trnN	6115-6049	66	3	GTT				trnN	6117-6051	66	GTT	3				trnN	6049-6115	66	GTT	3
trnS1	6120-6186	67	1	GCT				trnS1	6185-6119	67	1	GCT				trnS1	6185-6119	66	1	GCT				trnS1	6121-6187	66	GCT	1				trnS1	6185-6119	66	GCT	1
trnE	6188-6253	66	-2	TTC				trnE	6187-6252	66	-2	TTC				trnE	6187-6252	65	-2	TTC				trnE	6189-6254	65	TTC	-2				trnE	6187-6252	65	TTC	-2
trnF	6318-6252	67	0	GAA				trnF	6317-6251	67	0	GAA				trnF	6317-6251	66	0	GAA				trnF	6319-6253	66	GAA	0				trnF	6317-6251	66	GAA	0
ND5	8064-6319	1745	-3		ATC	TAA		ND5	8063-6318	1745	-2		ATC	TAA		ND5	8063-6318	1745	-3		ATC	TAA		ND5	8065-6320	1745		-3	ATC	TAA		ND5	8063-6318	1745		-3	ATC	TAA
trnH	8127-8062	66	-1	GTG				trnH	8126-8061	66	-1	GTG				trnH	8126-8061	65	-1	GTG				trnH	8128-8063	65	GTG	-1				trnH	8126-8061	65	GTG	-1
ND4	9470-8127	1343	-7		ATG	TAA		ND4	9469-8126	1343	-7		ATG	TAA		ND4	9469-8126	1343	-7					ND4	9471-8128	1343		-7	ATG	TAA		ND4	9469-8126	1343		-7	ATG	TAA
ND4L	9760-9464	296	5		ATG	TAA		ND4L	9759-9463	296	5		ATG	TAA		ND4L	9759-9463	296	5					ND4L	9761-9465	296		5	ATG	TAA		ND4L	9759-9463	296		1	ATG	TAA
trnT	9766-9831	66	0	TGT				trnT	9765-9831	67	0	TGT				trnT	9765-9830	65	0	TGT				trnT	9767-9833	66	TGT	0				trnT	9765-9830	66	TGT	0
trnP	9832-9897	66	5	TGG				trnP	9897-9832	66	5	TGG				trnP	9831-9896	65	5	TGG				trnP	9834-9899	65	TGG	5				trnP	9896-9831	65	TGG	5
ND6	9903-10418	515	-1		TTA	TAA		ND6	9903-10418	515	-1		ATA	TAA		ND6	9902-10417	515	-1		ATA	TAA		NAD6	9905-10420	515		-1		TAA		NAD6	9902-10417	515		-1	ATA	TAA
CYTB	10418-11554	1136	-1		ATG	TAA		CYTB	10418-11554	1136	-1		ATG	TAA		CYTB	10417-11553	1136	-1		ATG	TAA		CYTB	10420-11556	1136		-1	ATG	TAA		CYTB	10417-11553	1136		-1	ATG	TAA
trnS2	11554-11619	66	19	TGA				trnS2	11554-11619	66	19	TGA				trnS2	11553-11618	65	19	TGA				trnS2	11556-11621	65	TGA	19				trnS2	11553-11618	65	TGA	19
ND1	12595-11639	956	-6		ATA	TAA		ND1	12595-11639	956	-6		ATA	TAA		ND1	12594-11638	956	-6		ATA	TAA		ND1	12597-11641	956		-6	ATA	TAA		ND1	12594-11638	956		-6	ATA	TAA
trnL1	12656-12590	67	0	TAG				trnL1	12656-12590	67	0	TAG				trnL1	12655-12589	66	0	TAG				trnL1	12658-12592	66	TAG	0				trnL1	12655-12589	66	TAG	1
rrnL	13992-12657	1335	0					rrnL	13992-12657	1335	0					rrnL	13991-12656	1335	0					rrnL	13994-12659	1335		0				rrnL	13991-12656	1335		0
trnV	14064-13993	72	-1	TAC				trnV	14064-13993	72	0	TAC				trnV	14063-13992	71	-1	TAC				trnV	14066-13995	71	TAC	0				trnV	14063-13992	71	TAC	0
rrnS	14852-14064	788	0					rrnS	14852-14065	788	-1					rrnS	14851-14063	788	-1					rrnS	14854-14067	788		-1				rrnS	14851-14064	787		-1
Control region	14852-15573	721						Control region	14852-15574	721						Control region	14851-15576	725						Control region	14854-15573	719						Control region	14851-15570	719
