# Supplementary material for: Mitochondrial genomes and comparative analyses of Culex camposi, Culex coronator, Culex usquatus and Culex usquatissimus (Diptera:Culicidae), members of the coronator group
Source: BMC Genomics. 2015 Oct 21;16:831. doi: 10.1186/s12864-015-1951-0 (PMC4618934; doi:10.1186/s12864-015-1951-0)
Supplement: Additional file 3: — Best-fit model chosen for each gene under Akaike information criterion (AIC). (XLSX 9 kb) [file 12864_2015_1951_MOESM3_ESM.xlsx]

## Sheet: Plan1
MODEL	GENES
	NADH2	COX1	COX2	ATP8	ATP6	COX3	NADH3	NADH5	NADH4	NADH4L	NADH6	CYTB	NADH1
	TIM1+G	TPM1uf+I+G	HKY	HKY+G	TPM1uf+G	TVM+G	TPM1uf	TIM1+G	TIM1+I+G	TPM2uf+G	HKY	GTR+G	GTR+G
